# Supplementary material for: Evolution of DNA Methylation Patterns in the Brassicaceae is Driven by Differences in Genome Organization
Source: PLoS Genet. 2014 Nov 13;10(11):e1004785. doi: 10.1371/journal.pgen.1004785 (PMC4230842; doi:10.1371/journal.pgen.1004785)
Supplement: Table S1 — References for genome size. References for the genome size (in pg and Mb) as well as the total size of the genome assembly are listed for each species. Genome size references are derived from the Kew Royal Botanic Gardens Plant DNA C-values database. (XLSX) [file pgen.1004785.s015.xlsx]

## Sheet: Sheet1
Table S1. References for genome size.
Species	Estimated size (pg)*	Estimated size (Mbp)*	Genome assembly	References for genome size*	References for genome assembly
C. rubella	0.22	215 (219)	135	Lysak et al., 2009; Bennett et al., 2011; Slotte et al., 2013	Slotte et al., 2013
A. lyrata	0.25	245	207	Lysak et al., 2009; Bennett et al., 2011	Hu et al., 2011
A. thaliana	0.16	156	119	Bennett et al., 2003; Bennett et al., 2005	Swarbreck et al., 2008
*From the Kew Royal Botanic Gardens (Plant DNA C-values)
