# Supplementary material for: Evolution of DNA Methylation Patterns in the Brassicaceae is Driven by Differences in Genome Organization
Source: PLoS Genet. 2014 Nov 13;10(11):e1004785. doi: 10.1371/journal.pgen.1004785 (PMC4230842; doi:10.1371/journal.pgen.1004785)
Supplement: Table S2 — Bisulfite-sequencing coverage and alignment statistics. For each sample, the total number of sequenced reads (paired and single) is shown. Also, the total number of CG, CHG, and CHH sites covered is reported along with the average genome-wide coverage of each context. (XLSX) [file pgen.1004785.s016.xlsx]

## Sheet: Sheet1
Table S2. Bisulphite sequencing coverage and alignment statistics.
					Total reads			Uniquely mapped reads			Unmapped reads			CG		CHG		CHH		C
Species	Replicate	Tissue	Treatment	Sample Name	Total	Paired	Single	Total	Paired	Single	Total	Paired	Single	Average coverage	Total number	Average coverage	Total number	Average coverage	Total number	Average coverage	Total number
C. rubella	1	root	23°C	ru_M1-C_Rt	287355125	142195725	2963675	168526389	83802688	921013	83699154	40981438	1736278	33.8625	3434128	34.2501	3803102	26.9342	19312289	28.8783	26549519
C. rubella	1	shoot	23°C	ru_M1-C_St	166953496	80888641	5176214	80162038	39851385	459268	65893997	30691421	4511155	15.7744	3132154	15.4444	3454348	11.972	15839483	13.0379	22425985
C. rubella	1	root	4°C	ru_M1-T_Rt	210026855	103503725	3019405	113765613	56428102	909409	71084604	34646530	1791544	26.9226	3400120	26.7205	3766522	20.5784	18842282	22.2972	26008924
C. rubella	1	shoot	4°C	ru_M1-T_St	191707065	93983770	3739525	80496143	39995461	505221	91833360	44391575	3050210	15.2546	3213060	15.0614	3551261	11.838	16611322	12.7973	23375643
C. rubella	2	root	23°C	ru_M2-C_Rt	322810562	158564504	5681554	190109847	94622794	864259	93148579	44303133	4542313	35.4223	3429172	35.5946	3797200	27.9232	19221553	29.9969	26447925
C. rubella	2	shoot	23°C	ru_M2-C_St	418027165	203215665	11595835	198794626	98434450	1925726	176428613	83741864	8944885	22.2052	3447134	22.6719	3817694	18.9742	19615891	19.9137	26880719
C. rubella	2	root	4°C	ru_M2-T_Rt	259591261	127577672	4435917	137392463	68137848	1116767	92379664	44722469	2934726	32.7449	3409521	32.4797	3776484	24.9368	18943868	27.0458	26129873
C. rubella	2	shoot	4°C	ru_M2-T_St	240940406	115904369	9131668	108040630	53592665	855300	106234765	49156509	7921747	17.3153	3214718	17.1085	3552618	13.3638	16641064	14.4748	23408400
A. lyrata	1	root	23°C	ly_M1-C_Rt	206907962	101417401	4073160	129114730	64169487	775756	39033148	18062167	2908814	19.9712	5284802	20.5027	5293127	17.2304	26184961	18.0956	36762890
A. lyrata	1	shoot	23°C	ly_M1-C_St	190301038	91519039	7262960	104666042	52041466	583110	32453031	13121636	6209759	24.5384	4940032	23.8061	4913937	18.303	22473690	20.0924	32327659
A. lyrata	1	root	4°C	ly_M1-T_Rt	278683424	136298837	6085750	160301627	79748047	805533	69034358	32066708	4900942	24.5731	5305011	25.009	5312992	20.7736	26411861	21.9256	37029864
A. lyrata	1	shoot	4°C	ly_M1-T_St	220405099	108845765	2713569	125436461	62325420	785621	36588538	17616439	1355660	21.702	5256794	22.3049	5263098	18.307	25741821	19.3794	36261713
A. lyrata	2	root	23°C	ly_M2-C_Rt	183527687	90341773	2844141	114090382	56719275	651832	34054633	16095143	1864347	22.9924	5245560	23.3523	5254942	18.956	25752856	20.1773	36253358
A. lyrata	2	shoot	23°C	ly_M2-C_St	171449198	84131825	3185548	85762543	42482376	797791	41366360	19775471	1815418	17.9552	5080710	18.0419	5080313	14.6466	24001468	15.6436	34162491
A. lyrata	2	root	4°C	ly_M2-T_Rt	218781540	107479851	3821838	116194691	57594105	1006481	65021664	31349603	2322458	24.3672	5250051	24.4961	5258961	19.6583	25819534	21.0392	36328546
A. lyrata	2	shoot	4°C	ly_M2-T_St	185385039	91397989	2589061	91580622	45532922	514778	44477092	21399069	1678954	18.4384	5136051	18.4444	5141264	14.7632	24582078	15.8476	34859393
A. thaliana	1	root	23°C	th_M1-C_Rt	185396332	91324347	2747638	125336148	62324030	688088	34649529	16422953	1803623	35.0745	5476633	34.9213	5999501	27.7819	30370746	29.7599	41846880
A. thaliana	1	shoot	23°C	th_M1-C_St	147240664	71744841	3750982	88036731	43768921	498889	32326909	14653923	3019063	25.2109	5332493	25.0427	5837924	19.5087	28401543	21.0935	39571960
A. thaliana	1	root	4°C	th_M1-T_Rt	97901209	48418425	1064359	64952302	32300363	351576	21024943	10211306	602331	18.2912	5447775	18.3395	5969250	15.3966	30033287	16.2008	41450312
A. thaliana	1	shoot	4°C	th_M1-T_St	141802133	70160261	1481611	84695727	42099931	495865	28665902	13964510	736882	25.2141	5379733	25.0776	5893811	19.5244	29070630	21.0943	40344174
A. thaliana	2	root	23°C	th_M2-C_Rt	160912155	77374708	6162739	104993862	52247545	498772	35384989	14943906	5497177	28.8727	5470576	28.7867	5992846	23.3503	30290804	24.8541	41754226
A. thaliana	2	shoot	23°C	th_M2-C_St	156478536	77033551	2411434	82309177	40876938	555301	46662182	22531676	1598830	20.7603	5361922	20.7857	5872438	16.715	28828250	17.8531	40062610
A. thaliana	2	root	4°C	th_M2-T_Rt	159299891	77943228	3413435	94717513	46972408	772697	45431867	21517160	2397547	30.3678	5458510	29.9896	5980288	23.6765	30131728	25.4633	41570526
A. thaliana	2	shoot	4°C	th_M2-T_St	129559490	63401058	2757374	70398693	34875926	646841	34869443	16524464	1820515	21.0472	5277195	20.7465	5775220	16.3231	27755732	17.6238	38808147
