# Supplementary material for: Evolution of DNA Methylation Patterns in the Brassicaceae is Driven by Differences in Genome Organization
Source: PLoS Genet. 2014 Nov 13;10(11):e1004785. doi: 10.1371/journal.pgen.1004785 (PMC4230842; doi:10.1371/journal.pgen.1004785)
Supplement: Table S3 — False methylation rates by coverage bin. The incomplete bisulfite conversion rate, or false methylation rate (FMR), for each sample is shown by coverage bin. For each bin, FMR is calculated as the number of cytosines in lambda DNA that are not converted to U (T in the DNA sequence) after bisulfite treatment over the total number of converted (U/T) and unconverted (C) reads. (XLSX) [file pgen.1004785.s017.xlsx]

## Sheet: Sheet1
Table S3. False methylation rates by coverage bin.
					Coverage bin
Species	Replicate	Tissue	Treatment	Sample Name	1-5	6-10	11-15	16-20	21-25	26-30	31-35	36-40	41-45	46-50	51-55	56-60	61-65	66-70	71-75	76-80	81-85	86-90	91-95	96-100	101-105	106-110	111-115	116-120	121-125	126-130	131-135	136-140	141-145	146-150	151-155	156-160	161-165	166-170	171-175	176-180	181-185	186-190	191-195	196-200
C. rubella	1	root	23°C	ru_M1-C_Rt	0.000123229	0.000123229	0.000123229	0.000123229	0.000123229	0.000123229	0.000123229	0.000123229	0.000123229	0.000123229	0.000123229	0.000123229	0.000123229	0.000123229	0.000123229	0.000123229	0.000123229	0.000123229	0.000123229	0.000123229	0.000123229	0.000123229	0.000123229	0.000123229	0.000123229	0.000123229	0.000123229	0.000123229	0.000123229	0.000123229	0.000123229	0.000123229	0.000108536	0.000108536	0.000498091	5.18202e-05	0.000411614	0.000138359	0.000281553	4.13448e-05
C. rubella	1	shoot	23°C	ru_M1-C_St	0.00260756	0.00122926	0.000863451	0.00252809	0.00183681	0.00162417	0.0014754	0.00337993	0.00293405	0.00298279	0.00125578	0.00171184	0.00289001	0.0016974	0.00186247	0.00190326	0.00118482	0.00123861	0.00188244	0.00185902	0.00236896	0.00215297	0.00130688	0.00293953	0.00368771	0.000711772	0.00362018	0.000153304	0	0	0	0	0	0	0	0	0	0	0	0
C. rubella	1	root	4°C	ru_M1-T_Rt	0.00115875	0.00115875	0.00115875	0.00115875	0.00115875	0.00068306	0.000838926	0.000838926	0.000553812	0.000434657	0.0050576	0.000960922	0.00109157	0.00118441	0.00141826	0.00201989	0.00095045	0.0035279	0.00282725	0.00183611	0.00177737	0.00112201	0.00153755	0.00152251	0.0021112	0.00148765	0.00106366	0.00141517	0.00311897	0.00293701	0.00148799	0.00134094	0.00103839	0.000850213	0.00156401	0.00125733	0.00106819	0.00229294	0.00139656	0
C. rubella	1	shoot	4°C	ru_M1-T_St	0.000759878	0.00164258	0.00464792	0.000904432	0.000354275	0.00281832	0.00165302	0.00285894	0.000858406	0.000563885	0.00232913	0.00279314	0.00144509	0.00204672	0.000978686	0.00152254	0.00132659	0.00362415	0.00115592	0.00242329	0.00121353	0.00160375	0.0016021	0.00139379	0.00156233	0.00257474	0.00118504	0.00221482	0.00140344	0.000158629	0.00740889	0	0	0	0	0	0	0	0	0
C. rubella	2	root	23°C	ru_M2-C_Rt	0.00091659	0.00091659	0.00091659	0.00091659	0.00091659	0.00091659	0.00091659	0.00091659	0.00091659	0.000736106	0.000736106	0.000736106	0.000646552	0.000842637	0.000428204	0.000632511	0.00204772	0.00204772	0.00563728	0.000308928	7.99552e-05	0.000633965	0.000858507	0.00099262	0.00203021	0.000135239	0.00354018	0.000281356	0.000219071	0.000750665	0.00102263	0.000895407	0.00105758	0.00134841	0.00085729	0.000811995	0.000443746	0.000797431	0.000562444	0.00143688
C. rubella	2	shoot	23°C	ru_M2-C_St	0.00168138	0.00168138	0.00168138	0.00168138	0.00168138	0.00168138	0.00168138	0.00168138	0.000722674	0.000345901	0.000643797	0.0016304	0.00110982	0.00186474	0.00279799	0.00189681	0.00166998	0.00153266	0.00133446	0.00217962	0.00129281	0.00217264	0.00219345	0.00156882	0.00157566	0.00212049	0.00188986	0.00118307	0.00394157	0.000338181	0.000246002	0.000246002	0.000246002	0.000246002	0.000246002	0.000246002	0.000246002	0.000246002	0.000246002	0.000246002
C. rubella	2	root	4°C	ru_M2-T_Rt	0.00112233	0.00112233	0.00112233	0.00112233	0.00112233	0.00112233	0.00156087	0.00206186	0.00122279	0.00130655	0.0029661	0.000808734	0.00591856	0.000800233	0.000750438	0.00091683	0.00137137	0.00328551	0.004384	0.00191406	0.00121103	0.00295297	0.000861967	0.00206759	0.00115819	0.00134781	0.00126518	0.00200778	0.00230744	0.00160565	0.00179513	0.00192867	0.00112109	0.0015808	0.00057878	0.00110163	0.0013277	0.0015687	0.00137676	0
C. rubella	2	shoot	4°C	ru_M2-T_St	0.00258398	0.00374964	0.000429738	0.00116788	0.00117348	0.00200693	0.00310613	0.00326829	0.0019257	0.00229981	0.00162547	0.00219904	0.00223326	0.00284444	0.00207464	0.00216749	0.00195913	0.00214014	0.00143307	0.002346	0.00227642	0.00107746	0.00239774	0.00173957	0.00214891	0.00111493	0.00163461	0.00292608	0.00239845	0.000275786	0	0	0	0	0	0	0	0	0	0
A. lyrata	1	root	23°C	ly_M1-C_Rt	0.00114286	0.00114286	0.00114286	0.00114286	0.00114286	0.00114286	0.00136799	0.00136799	0.00184745	0.00155867	0.00828262	0.000839631	0.00122234	0.00321742	0.000834028	0.000791891	0.0011776	0.00168428	0.000962795	0.00156845	0.00480926	0.00392262	0.00145698	0.00132155	0.00198119	0.00116164	0.00145966	0.0010208	0.0016516	0.00142044	0.000939415	0.00127661	0.00170719	0.00225581	0.00131333	0.000714924	0.000724173	0.000656174	0.00141188	0.000121818
A. lyrata	1	shoot	23°C	ly_M1-C_St	0.00172117	0.00306883	0.000674536	0.00343434	0.000388123	0.00048528	0.000116212	0.0010254	0.00106073	0.00477502	0.000971581	0.000679521	0.00068667	0.00263858	0.00207764	0.00169568	0.00136195	0.00251221	0.00119679	0.00276462	0.00126171	0.00199656	0.00152724	0.000778183	0.000894979	0.00226631	0.00213106	0.00165442	0.00175573	0.00178763	0.00206418	0.000263328	0.00428168	0.000175293	0.0242852	0.0242852	0.0242852	0.0242852	0.0242852	0.0242852
A. lyrata	1	root	4°C	ly_M1-T_Rt	0.00230061	0.00230061	0.00230061	0.00230061	0.00230061	0.00230061	0.00230061	0.00066291	0.00147005	0.000368324	0.000410509	0.001397	0.00157156	0.00717107	0.00111194	0.00198385	0.00129221	0.00438341	0.00141239	0.00125541	0.00142139	0.00156522	0.00185927	0.00175224	0.00202579	0.0018844	0.00159504	0.000981693	0.00192896	0.00164776	0.00143429	0.00113113	0.00386539	0.0025398	0.000479478	0.00656616	0.00214362	0.00130548	0.00130548	0.00130548
A. lyrata	1	shoot	4°C	ly_M1-T_St	0.00107672	0.00107672	0.00416301	0.00106626	0.000245851	0.000796883	0.00122466	0.00328312	0.00147631	0.00347915	0.00153084	0.00210715	0.000887874	0.000467431	0.00643859	0.000977247	0.00237019	0.000485551	0.0018257	0.00371731	0.00113047	0.00133774	0.00228971	0.00103959	0.00154453	0.00136094	0.000768919	0.000894021	0.000901952	0.00227518	0.000941186	0.000590009	0.00129416	0.00218355	0.000860903	0.00164761	0.000222581	0	0	0
A. lyrata	2	root	23°C	ly_M2-C_Rt	0.000914913	0.000914913	0.000914913	0.000914913	0.000914913	0.000914913	0.000914913	0.000914913	0.000914913	0.00043122	0.000266312	0.000419639	0.000372856	0.000146306	0.000309741	0.00267089	0.000647197	0.000251446	0.00666042	0.000442217	0.000424448	0.00207469	0.000367842	0.00465938	0.00254156	0.00174739	0.00102473	0.00175015	0.000334572	0.00122708	0.000331731	0.00146366	0.000833577	0.00121261	0.00133149	0.00105151	0.000568561	0.000962861	0.00210112	0.00210112
A. lyrata	2	shoot	23°C	ly_M2-C_St	0.00040016	0.00040016	0.00040016	0.00040016	0.00040016	0.00040016	0.00040016	0.00040016	0.00040016	0.00040016	0.00040016	0.00040016	0.00040016	0.00040016	0.00040016	0.00040016	0.00040016	0.00040016	0.000396354	0.000376648	0.000158003	0.000158003	0.000158003	0.000123885	0.000189717	0.000409836	0.000869792	0.000239808	0.00031389	0.000815956	0.00017418	0.00290739	3.20523e-05	0.00145395	0.00101373	0.00014025	0.000766855	0.000299449	0.000188822	0.00014244
A. lyrata	2	root	4°C	ly_M2-T_Rt	0.00204082	0.00204082	0.00204082	0.00204082	0.00387785	0.00251889	0.00281294	0.00157667	0.000431096	0.00653506	0.00185615	0.000859189	0.00122066	0.000401413	0.00202856	0.00149082	0.00398162	0.00286522	0.00165585	0.00230101	0.00188209	0.000927521	0.00169552	0.0019393	0.00179338	0.00148832	0.0026303	0.00200945	0.001293	0.00123222	0.00201411	0.00152807	0.00163525	0.00150943	0.00184435	0.00155731	0.00032113	0.0227074	0.0227074	0.0227074
A. lyrata	2	shoot	4°C	ly_M2-T_St	0.0017331	0.00305694	0.00584795	0.00163066	0.00264956	0.00151454	0.00133649	0.00486235	0.00191409	0.0017331	0.00133183	0.00309839	0.00292863	0.00212265	0.00348102	0.00279441	0.00104952	0.00173704	0.00194371	0.00300433	0.00151896	0.00210468	0.00178605	0.00165819	0.0019015	0.00264294	0.00229315	0.00105259	0.00279921	0.00158155	0.0101793	0	0	0	0	0	0	0	0	0
A. thaliana	1	root	23°C	th_M1-C_Rt	0.00150037	0.00150037	0.00150037	0.00150037	0.00150037	0.00150037	0.00150037	0.00150037	0.00150037	0.00165472	0.00165472	0.00165472	0.000414422	0.00104657	0.00121902	0.00192967	0.00118064	0.00117601	0.0017808	0.00112375	0.00110302	0.000415369	0.0059686	0.00104602	0.00103318	0.0013429	0.00226251	0.00137869	0.00319415	0.00205052	0.00172336	0.000594667	0.00128102	0.000824602	0.000708895	0.000764417	0.00132837	0.000888757	0.000384896	0.000657533
A. thaliana	1	shoot	23°C	th_M1-C_St	0.00314136	0.00412371	0.00181394	0.0032915	0.00200781	0.00414316	0.00199031	0.00350773	0.00282667	0.00212398	0.00208684	0.00177084	0.00274872	0.00311715	0.00270429	0.00264707	0.00164703	0.00262337	0.00240843	0.00210535	0.00313648	0.00250327	0.00245023	0.00160727	0.00324822	0.00370803	0.000770586	0.00375481	0.00284091	0.000253936	0	0	0	0	0	0	0	0	0	0
A. thaliana	1	root	4°C	th_M1-T_Rt	0.000823045	0.000823045	0.000823045	0.000823045	0.000823045	0.000823045	0.000823045	0.00133869	0.00133869	0.00150206	0.00049838	0.000902256	0.00159286	0.000448229	0.00113944	0.0016786	0.000819075	0.00664322	0.00171011	0.000862948	0.000746714	0.00341207	0.00245066	0.00102477	0.00370749	0.000369558	0.000953579	0.00223997	0.000887726	0.00106372	0.00103012	0.00100547	0.00091226	0.00191193	0.00120298	0.000926615	0.000744245	0.000780104	0.00183246	8.04764e-05
A. thaliana	1	shoot	4°C	th_M1-T_St	0.000451773	0.000451773	0.000451773	0.00444346	0.00145198	0.00122504	0.000659942	0.00082637	0.00230997	0.00210174	0.00140243	0.00281896	0.00207381	0.00171325	0.00191807	0.000975634	0.00153161	0.00201512	0.00270949	0.0017395	0.00208932	0.000860394	0.002201	0.00136016	0.00146903	0.00175514	0.00225747	0.00167469	0.00306987	0.00354077	0.000333848	0.000287687	0	0	0	0	0	0	0	0
A. thaliana	2	root	23°C	th_M2-C_Rt	0.00118906	0.00118906	0.00118906	0.00118906	0.00118906	0.00118906	0.00118906	0.00118906	0.00106157	0.000322269	0.000322269	0.000479272	0.000557414	0.000317158	0.00109914	0.00130359	0.00249563	0.00102417	0.00258811	0.00400437	0.000904704	0.00135238	0.000637871	0.00213821	0.000475295	0.00294437	0.00157702	0.00148698	0.00125286	0.00115571	0.00138608	0.00112206	0.00129969	0.00111467	0.00172744	0.00137032	0.00166775	0.00122654	0.000323371	0.0164609
A. thaliana	2	shoot	23°C	th_M2-C_St	0.000552181	0.000552181	0.000552181	0.000552181	0.000552181	0.000552181	0.000552181	0.000552181	0.000552181	0.000552181	0.000552181	0.000552181	0.000552181	0.000552181	0.000746826	0.000746826	0.000746826	0.000746826	0.000245098	0.000609632	0.000203376	0.000203087	0.000171086	0.000355914	0.000281373	0.000439416	0.000186869	0.000151274	0.00143678	0.000202224	0.000126652	0.00338243	9.34521e-05	0.000194761	0.000369442	0.00149398	0.000351722	0.000704649	0.000213161	8.8977e-05
A. thaliana	2	root	4°C	th_M2-T_Rt	0.000564653	0.000564653	0.000564653	0.000564653	0.000564653	0.000564653	0.000564653	0.000564653	0.000564653	0.000564653	0.000471809	0.000471809	0.000471809	0.000733676	0.000733676	0.000239263	0.000239263	0.000488878	0.000891699	0.00154991	0.000514701	0.000460921	0.00253216	0.00207289	0.000980702	0.00277138	0.0030709	0.00146035	0.000349859	0.000486278	0.00117261	0.000556453	0.00197104	0.00132523	0.000608193	0.000834263	0.000464312	0.000953532	0.000786403	0.00037504
A. thaliana	2	shoot	4°C	th_M2-T_St	0.000575705	0.000575705	0.000575705	0.000575705	0.000575705	0.000575705	0.000575705	0.000575705	0.000575705	0.000575705	0.000575705	0.000575705	0.000575705	0.000573559	0.000573559	0.000573559	0.000573559	0.000837872	0.000912409	0.000337496	0.000655996	0.000655996	0.00041587	0.00030785	0.000843486	0.00118455	0.000133932	9.37514648666385e-05	0.00245082	0.00245082	0.00100555	0.00011399	0.000470637	0.00144631	0.000452327	0.000286621	0.000320622	0.000248805	0.000222529	0.000223455
