# Supplementary material for: Evolution of DNA Methylation Patterns in the Brassicaceae is Driven by Differences in Genome Organization
Source: PLoS Genet. 2014 Nov 13;10(11):e1004785. doi: 10.1371/journal.pgen.1004785 (PMC4230842; doi:10.1371/journal.pgen.1004785)
Supplement: Table S5 — Genome alignment metrics. Number of bases covered in three-way whole genome alignments is shown. In addition, total number of bases in methylated site classes is shown. (XLSX) [file pgen.1004785.s019.xlsx]

## Sheet: Sheet1
Table S5. Genome alignment metrics.
Species	Total bases aligned	Total C/G	Conserved context C/G	mC (conserved context)	Conserved mC	Gain mC	Loss mC
C. rubella	58492425	18518838	15138861	314046	117063	92638	40427
A. lyrata	58492425	18518838	15138861	331153	117063	100942	31624
A. thaliana	58492425	18518838	15138861	236977	117063	47863	72721
