# Supplementary material for: Evolution of DNA Methylation Patterns in the Brassicaceae is Driven by Differences in Genome Organization
Source: PLoS Genet. 2014 Nov 13;10(11):e1004785. doi: 10.1371/journal.pgen.1004785 (PMC4230842; doi:10.1371/journal.pgen.1004785)
Supplement: Table S7 — P values of pairwise MR overlap. To test the significance of MR co-occurrence at orthologous genes a hypergeometric test was used. Significance of each test is shown here. (XLSX) [file pgen.1004785.s021.xlsx]

## Sheet: Sheet1
Table S7. P values of pairwise MR overlap
Comparison	Exon	5'UTR	Intron	3'UTR	Upstream
C. rubella - A. lyrata	0.0041669	0.781478	0	1	0
C. rubella - A. thaliana	0	0.000174324	0	0.00344349	0
A. lyrata - A. thaliana	0.0255887	2.225e-05	3.56382e-13	0.00080558	0
