# Supplementary material for: Evolution of DNA Methylation Patterns in the Brassicaceae is Driven by Differences in Genome Organization
Source: PLoS Genet. 2014 Nov 13;10(11):e1004785. doi: 10.1371/journal.pgen.1004785 (PMC4230842; doi:10.1371/journal.pgen.1004785)
Supplement: Table S8 — Two and three-way species MR overlap. The number of orthologs that contain an MR in one, two, or three species is shown (A). Permutation analysis was performed to estimate the random occurrence of one, two, and three-way overlap (10,000 permutation tests). Maximum permutation values are shown in (B). Features where the data exceeds the maximum permutation value are indicated in (C). (XLSX) [file pgen.1004785.s022.xlsx]

## Sheet: Sheet1
Table S8 A. Two and three species MR overlap
Overlap of MR at orthologs
	Exon	5'UTR	Intron	3'UTR	Upstream
No MR	9885	14017	12406	13658	10411
MR - 1 species	3004	277	1635	623	2716
MR - 2 species	1370	14	241	27	935
MR - 3 species	50	1	27	1	247
Table S8 B. Permutation values for two and three species MR overlap
Permutation of overlap of MR at orthologs
	Exon	5'UTR	Intron	3'UTR	Upstream
No MR	9154	14011	12260	13653	9665
MR - 1 species	4737	308	2048	678	4292
MR - 2 species	707	10	145	24	626
MR - 3 species	28	1	8	2	42
Table S8 C. Data exceeds permutation values for two and three species MR overlap
Overlap exceeds simulated value
	Exon	5'UTR	Intron	3'UTR	Upstream
No MR	TRUE	TRUE	TRUE	TRUE	TRUE
MR - 1 species	FALSE	FALSE	FALSE	FALSE	FALSE
MR - 2 species	TRUE	TRUE	TRUE	TRUE	TRUE
MR - 3 species	TRUE	FALSE	TRUE	FALSE	TRUE
