# Supplementary material for: Evolution of DNA Methylation Patterns in the Brassicaceae is Driven by Differences in Genome Organization
Source: PLoS Genet. 2014 Nov 13;10(11):e1004785. doi: 10.1371/journal.pgen.1004785 (PMC4230842; doi:10.1371/journal.pgen.1004785)
Supplement: Table S9 — Gene body methylation by context. The total numbers of genes with CG, CHG, or CHH gene body methylation are shown for all genes (A) and orthologous genes (B). (XLSX) [file pgen.1004785.s023.xlsx]

## Sheet: Sheet1
Table S9 A. Gene body methylation by context (all genes)
Species	Total gene number	CG methylation	CHG methylation	CHH methylation	CG expressed	CHG expressed	CHH expressed
C. rubella	24129	16718	2501	2544	12274	953	975
A. lyrata	31557	23158	6173	6415	14225	1475	1651
A. thaliana	27387	15733	1880	2348	11963	380	813
Table S9 B. Gene body methylation by context (orthologous genes)
Species	Total ortholog number	CG methylation	CHG methylation	CHH methylation	CG expressed	CHG expressed	CHH expressed
C. rubella	13160	8795	717	744	7311	485	487
A. lyrata	13160	9635	954	1166	7939	686	841
A. thaliana	13160	7617	320	581	6506	171	413
