# Supplementary material for: Evolution of DNA Methylation Patterns in the Brassicaceae is Driven by Differences in Genome Organization
Source: PLoS Genet. 2014 Nov 13;10(11):e1004785. doi: 10.1371/journal.pgen.1004785 (PMC4230842; doi:10.1371/journal.pgen.1004785)
Supplement: Table S11 — DMP statistics by comparison. Total numbers of DMPs in each tissue and treatment comparison are shown. (XLSX) [file pgen.1004785.s025.xlsx]

## Sheet: Sheet1
Table S11. DMP statistics by comparison
Species	Total	Tissue (23C)	Tissue (4C)	Treatment (root)	Treatment (shoot)	Tissue (both)	Treatment (both)	Other
C. rubella	464191	180419	205857	18089	29589	23336	16	6885
A. lyrata	1442130	686091	570122	39827	47609	93028	7	5446
A. thaliana	125423	55853	48911	5177	4849	10390	2	241
