# Supplementary material for: Evolution of DNA Methylation Patterns in the Brassicaceae is Driven by Differences in Genome Organization
Source: PLoS Genet. 2014 Nov 13;10(11):e1004785. doi: 10.1371/journal.pgen.1004785 (PMC4230842; doi:10.1371/journal.pgen.1004785)
Supplement: Table S12 — DMR statistics by comparison. Total numbers of DMRs in each tissue and treatment comparison are shown. (XLSX) [file pgen.1004785.s026.xlsx]

## Sheet: Sheet1
Table S12. DMR statistics by comparison
Species	Total	Tissue	Treatment
C. rubella	8105	5700	288
A. lyrata	22168	18613	395
A. thaliana	4103	3210	74
