# Supplementary material for: Evolution of DNA Methylation Patterns in the Brassicaceae is Driven by Differences in Genome Organization
Source: PLoS Genet. 2014 Nov 13;10(11):e1004785. doi: 10.1371/journal.pgen.1004785 (PMC4230842; doi:10.1371/journal.pgen.1004785)
Supplement: Table S13 — DMR presence at genomic features. The number of genes in each species' annotation that contain a DMR is shown. Upstream refers to 1 kb upstream of the start codon. The number of orthologous genes with an overlapping DMR is also shown. (XLSX) [file pgen.1004785.s027.xlsx]

## Sheet: Sheet1
Table S13. DMR presence at genomic features
Species	Category	Exon	5'UTR	Intron	3'UTR	Upstream
C. rubella	all genes	405	17	298	54	671
A. lyrata	all genes	1341	243	1188	273	1836
A. thaliana	all genes	281	24	159	34	393
C. rubella	orthologs	90	4	86	22	244
A. lyrata	orthologs	94	7	176	35	437
A. thaliana	orthologs	76	4	40	12	125
