# Supplementary material for: Evolution of DNA Methylation Patterns in the Brassicaceae is Driven by Differences in Genome Organization
Source: PLoS Genet. 2014 Nov 13;10(11):e1004785. doi: 10.1371/journal.pgen.1004785 (PMC4230842; doi:10.1371/journal.pgen.1004785)
Supplement: Table S15 — Two and three-way species DMR overlap. The number of orthologs that contain a DMR in one, two, or three species is shown (A). Permutation analysis was performed to estimate the random occurrence of one, two, and three-way overlap (10,000 permutation tests). Maximum permutation values are shown in (B). Features where the data exceeds the maximum permutation value are indicated in (C). (XLSX) [file pgen.1004785.s029.xlsx]

## Sheet: Sheet1
Table S15 A. Two and three species DMR overlap
Overlap of DMR at orthologs
	Exon	5'UTR	Intron	3'UTR	Upstream
No DMR	14056	14294	14024	14241	13547
DMR - 1 species	246	15	268	67	719
DMR - 2 species	7	0	17	1	42
DMR - 3 species	0	0	0	0	1
Table S15 B. Permutation values for two and three species DMR overlap
Simulation of overlap of DMR at orthologs
	Exon	5'UTR	Intron	3'UTR	Upstream
No DMR	14057	14295	14016	14243	13533
DMR - 1 species	260	15	302	69	802
DMR - 2 species	8	1	9	3	30
DMR - 3 species	1	0	1	0	2
Table S15C. Data exceeds permutation values for two and three species DMR overlap
Overlap exceeds simulated value
	Exon	5'UTR	Intron	3'UTR	Upstream
No DMR	FALSE	FALSE	TRUE	FALSE	TRUE
DMR - 1 species	FALSE	FALSE	FALSE	FALSE	FALSE
DMR - 2 species	FALSE	FALSE	TRUE	FALSE	TRUE
DMR - 3 species	FALSE	FALSE	FALSE	FALSE	FALSE
