# Supplementary material for: Evolution of DNA Methylation Patterns in the Brassicaceae is Driven by Differences in Genome Organization
Source: PLoS Genet. 2014 Nov 13;10(11):e1004785. doi: 10.1371/journal.pgen.1004785 (PMC4230842; doi:10.1371/journal.pgen.1004785)
Supplement: Table S16 — DMPs at genomic features. The number of genes in each species annotation that contain a DMP is shown. Upstream refers to 1 kb upstream of the start codon. The number of orthologous genes with an overlapping DMP is also shown. (XLSX) [file pgen.1004785.s030.xlsx]

## Sheet: Sheet1
Table S16. DMPs at genomic features
Species	Category	Exon	5'UTR	Intron	3'UTR	Upstream
C. rubella	all genes	10584	230	3926	827	2977
A. lyrata	all genes	17549	672	7835	1096	7625
A. thaliana	all genes	7412	93	1875	335	1695
C. rubella	orthologs	5402	45	1841	370	1153
A. lyrata	orthologs	7529	43	2778	269	2162
A. thaliana	orthologs	3758	23	793	145	554
