# Supplementary material for: Evolution of DNA Methylation Patterns in the Brassicaceae is Driven by Differences in Genome Organization
Source: PLoS Genet. 2014 Nov 13;10(11):e1004785. doi: 10.1371/journal.pgen.1004785 (PMC4230842; doi:10.1371/journal.pgen.1004785)
Supplement: Table S17 — DMP correlation with gene expression by feature. Spearman rank correlation coefficient was calculated between the direction of differential methylation and the appropriate log2 fold change. Correlation coefficients were calculated separately for tissue and treatment specific DMPs. An NA value indicates that there were too few genes in a given category. Expression values are from the intraspecific expression analysis. (XLSX) [file pgen.1004785.s031.xlsx]

## Sheet: Sheet1
Table S17. DMP correlation with gene expression by feature
Species	Comparison	Exon	Intron	Upstream	5'UTR	3'UTR
C. rubella	Tissue	-0.0816573	0.00609242	0.108431	-0.0744849	0.00703111
A. lyrata	Tissue	-0.0646251	-0.0317869	0.0912757	-0.14685	-0.0213958
A. thaliana	Tissue	-0.100756	0.00138446	-0.0188224	-0.174828	-0.0486667
C. rubella	Treatment	0.0194155	0.0203269	0.0587713	0.13128	0.0641855
A. lyrata	Treatment	-0.0604122	0.0471484	-0.00989681	0	-0.0043829
A. thaliana	Treatment	0.0362275	0.039015	-0.0333299	NA	0.0111111
