# Supplementary material for: Evolution of DNA Methylation Patterns in the Brassicaceae is Driven by Differences in Genome Organization
Source: PLoS Genet. 2014 Nov 13;10(11):e1004785. doi: 10.1371/journal.pgen.1004785 (PMC4230842; doi:10.1371/journal.pgen.1004785)
Supplement: Table S18 — DMR correlation with gene expression by feature. Spearman rank correlation coefficients when comparing the degree of differential methylation for each context (extracted from the HMM model) with the appropriate log2 fold change. All annotated genes overlapping a DMR were considered. Expression values are from the intraspecific expression analysis. Correlation coefficients were calculated only for tissue-specific DMRs as there are too few treatment-specific DMRs. Results are only shown for DMRs overlapping CDS, intron, and upstream sequences because too few expressed genes reside in the other categories (5′ and 3′ UTRs). Upstream refers to 1 kb upstream of the start codon. (XLSX) [file pgen.1004785.s032.xlsx]

## Sheet: Sheet1
Table S18. DMR correlation with gene expression by context
Species	Context	CDS	intron	upstream
C. rubella	CG	-0.178232	-0.194778	-0.117688
A. lyrata	CG	-0.241639	-0.0684	-0.0858904
A. thaliana	CG	-0.151841	-0.244652	-0.174737
C. rubella	CHG	-0.274415	0.0326255	0.146014
A. lyrata	CHG	-0.0291659	0.0769844	0.02903
A. thaliana	CHG	-0.458491	-0.136665	0.098662
C. rubella	CHH	-0.267339	0.0342637	0.218445
A. lyrata	CHH	0.12443	0.0266255	0.00805974
A. thaliana	CHH	-0.375255	-0.0295988	0.248898
