# Supplementary material for: Evolution of DNA Methylation Patterns in the Brassicaceae is Driven by Differences in Genome Organization
Source: PLoS Genet. 2014 Nov 13;10(11):e1004785. doi: 10.1371/journal.pgen.1004785 (PMC4230842; doi:10.1371/journal.pgen.1004785)
Supplement: Table S19 — Number of DMPs between replicates. For each species, tissue, treatment combination, differentially methylated positions were identified between biological replicates. The total number of DMPs for each comparison is listed. These positions were removed from all further analyses. (XLSX) [file pgen.1004785.s033.xlsx]

## Sheet: Sheet1
Table S19. Number of DMPs between replicates
Species	Tissue	Treatment	Context	Number of DMPs
C. rubella	root	23°C	CG	48
C. rubella	shoot	23°C	CG	260
C. rubella	root	4°C	CG	27
C. rubella	shoot	4°C	CG	28
C. rubella	root	23°C	CHG	26
C. rubella	shoot	23°C	CHG	372
C. rubella	root	4°C	CHG	33
C. rubella	shoot	4°C	CHG	56
C. rubella	root	23°C	CHH	196
C. rubella	shoot	23°C	CHH	9012
C. rubella	root	4°C	CHH	269
C. rubella	shoot	4°C	CHH	690
A. lyrata	root	23°C	CG	5845
A. lyrata	shoot	23°C	CG	11209
A. lyrata	root	4°C	CG	212703
A. lyrata	shoot	4°C	CG	6314
A. lyrata	root	23°C	CHG	911
A. lyrata	shoot	23°C	CHG	1260
A. lyrata	root	4°C	CHG	21232
A. lyrata	shoot	4°C	CHG	688
A. lyrata	root	23°C	CHH	350
A. lyrata	shoot	23°C	CHH	799
A. lyrata	root	4°C	CHH	8393
A. lyrata	shoot	4°C	CHH	287
A. thaliana	root	23°C	CG	2
A. thaliana	shoot	23°C	CG	1
A. thaliana	root	4°C	CG	3
A. thaliana	shoot	4°C	CG	5
A. thaliana	root	23°C	CHG	0
A. thaliana	shoot	23°C	CHG	0
A. thaliana	root	4°C	CHG	0
A. thaliana	shoot	4°C	CHG	1
A. thaliana	root	23°C	CHH	0
A. thaliana	shoot	23°C	CHH	0
A. thaliana	root	4°C	CHH	0
A. thaliana	shoot	4°C	CHH	0
