# Supplementary material for: Evolution of DNA Methylation Patterns in the Brassicaceae is Driven by Differences in Genome Organization
Source: PLoS Genet. 2014 Nov 13;10(11):e1004785. doi: 10.1371/journal.pgen.1004785 (PMC4230842; doi:10.1371/journal.pgen.1004785)
Supplement: Table S20 — RNA-seq sequencing coverage and alignment statistics. For each sample, the total number of RNA sequencing reads is shown. Read counts are also shown for mapped reads, uniquely mapped reads, and the reads that passed a mapping quality threshold (30). (XLSX) [file pgen.1004785.s034.xlsx]

## Sheet: Sheet1
Table S20. RNA-seq coverage and alignment statistics
Species	Replicate	Tissue	Treatment	Sample Name	Read counts	Mapped reads	Uniquely mapped reads	Pass quality threshold (30)
C. rubella	1	root	23°C	ruR1Crt	5318062	3112856	3084205	2606363
C. rubella	1	shoot	23°C	ruR1Cst	7336247	5101865	5017804	4490465
C. rubella	1	root	4°C	ruR1Trt	5494219	3233928	3206313	2710305
C. rubella	1	shoot	4°C	ruR1Tst	13420000	8663361	8514518	7238646
C. rubella	2	root	23°C	ruR2Crt	7905410	4818010	4771033	4042079
C. rubella	2	shoot	23°C	ruR2Cst	13229689	9242844	9111119	7735911
C. rubella	2	root	4°C	ruR2Trt	6418070	3616100	3581960	3072624
C. rubella	2	shoot	4°C	ruR2Tst	6280040	4131658	4059935	3464742
C. rubella	3	root	23°C	ruR3Crt	9112065	5523276	5472680	4938805
C. rubella	3	shoot	23°C	ruR3Cst	17805382	12127969	11926547	10677571
C. rubella	3	root	4°C	ruR3Trt	7287573	4209767	4169996	3512520
C. rubella	3	shoot	4°C	ruR3Tst	6546173	4270986	4194464	3510736
A. lyrata	1	root	23°C	lyR1Crt	10560799	6224563	6053207	5343928
A. lyrata	1	shoot	23°C	lyR1Cst	6919860	4420348	4263273	3769132
A. lyrata	1	root	4°C	lyR1Trt	6196153	3148461	3071869	2540094
A. lyrata	1	shoot	4°C	lyR1Tst	10898970	6794899	6595828	5492818
A. lyrata	2	root	23°C	lyR2Crt	6191182	3552837	3455620	2901415
A. lyrata	2	shoot	23°C	lyR2Cst	7931392	2649858	2510751	2161840
A. lyrata	2	root	4°C	lyR2Trt	5430782	3123750	3047206	2581982
A. lyrata	2	shoot	4°C	lyR2Tst	9935412	6434788	6246099	5265106
A. lyrata	3	root	23°C	lyR3Crt	14979376	9230912	8971543	7966199
A. lyrata	3	shoot	23°C	lyR3Cst	5699244	3538052	3415047	2823457
A. lyrata	3	root	4°C	lyR3Trt	9407678	5572531	5433835	4540386
A. lyrata	3	shoot	4°C	lyR3Tst	8641565	5648010	5477328	4866095
A. thaliana	1	root	23°C	thR1Crt	10820919	6689126	6614770	5969343
A. thaliana	1	shoot	23°C	thR1Cst	13626140	9084147	8962521	7557086
A. thaliana	1	root	4°C	thR1Trt	8356957	5059712	5019260	4498031
A. thaliana	1	shoot	4°C	thR1Tst	10251950	7207721	7121574	6128815
A. thaliana	2	root	23°C	thR2Crt	12679579	8257305	8162827	7050999
A. thaliana	2	shoot	23°C	thR2Cst	8305847	5867401	5786312	5203513
A. thaliana	2	root	4°C	thR2Trt	5866246	1996604	1980277	1697763
A. thaliana	2	shoot	4°C	thR2Tst	16614616	11733298	11593720	9824714
A. thaliana	3	root	23°C	thR3Crt	13675597	9146105	9042668	7777927
A. thaliana	3	shoot	23°C	thR3Cst	16323055	11320801	11165099	9464125
A. thaliana	3	root	4°C	thR3Trt	7245439	4796007	4759049	4302689
A. thaliana	3	shoot	4°C	thR3Tst	13206825	9108865	8996200	7712869
