# Supplementary material for: Evolution of DNA Methylation Patterns in the Brassicaceae is Driven by Differences in Genome Organization
Source: PLoS Genet. 2014 Nov 13;10(11):e1004785. doi: 10.1371/journal.pgen.1004785 (PMC4230842; doi:10.1371/journal.pgen.1004785)
Supplement: Text S1 — Command lines for alignments. Command lines and arguments for the processing of bisulfite reads and RNA-seq reads. (TXT) [file pgen.1004785.s035.txt]

#####################################
Command Lines for processing BS reads
#####################################


### Filter reads with SHORE v0.8:
shore import -a genomic -b <folder_with_original_qseq_readfiles> -B 1000000 --rplot -n 10% -g -c -k 40 --discard-trim-failures -h 2 -w 2ndread -o <output_folder> -r <barcode_file> -l <lane_nr>


### Mapping with bismark v0.7.3:
bismark --seedlen 40 --seedmms 2 --maqerr 100 --chunkmbs 1024 --minins 100 --maxins 1000 --ambiguous <reference_genome_folder> -1 reads_1.fq -2 reads_2.fq
bismark --seedlen 40 --seedmms 2 --maqerr 100 --chunkmbs 1024 --ambiguous <reference_genome_folder> reads_single.fq


### Paired-end correction:
shore correct4pe -e 1 -l <sample_folder> -x 300


### Retrieving read counts:
shore methyl -n <sampleID> -f <reference_file> -o <output_dir> -i <samples_SAM_file> -b -a scoring_matrix_meth.txt -g 0 -m 0


############################################################

scoring_matrix_meth.txt:
support_core    3       4       5
support 3       4       5
support_inner_core      0       0       0
quality_max     20      30      35
quality_diff    20      10      5
startpos_core   3       4       5
cn_noise        0.3     0.15    0.05
quality_max_noncall     99      35      30
avg_hits        2       1.5     1.1
percent_mm      0.10    0.07    0.05
exp_obs 8.0     5.0     3.0
depth_obs       10.0    7.0     5.0
gc_cont 5       10      15
seq_complexity  0       1       3
pc      5       8       10
fwd_rev_ratio   30      10      5
left_right_ratio        30      10      5


#####################################
Command Lines for processing RNA-seq reads
#####################################


### Filter reads with SHORE v0.8:
shore import -a mRNA -b <folder_with_original_qseq_readfiles> -l <lane_nr> -o <output_folder> -n 10 -c -g -k 75 -r <barcode_file -h 1 -w 2ndRead --discard-trim-failures  --rplot

### Mapping with bwa v0.6.1:
bwa aln -n 1 -t 4 <alignment_index> <sample_reads.fq> > <output.sai>

### Decompress bwa .sai file:
bwa samse <alignment_index> <sample.sai> <sample_reads.fq> > <output.sam>
